# Supplementary material for: Parkinson’s disease mutant Miro1 causes mitochondrial dysfunction and dopaminergic neuron loss
Source: Brain. 2025 Feb 6;148(10):3607–22. doi: 10.1093/brain/awaf051 (PMC12493065; doi:10.1093/brain/awaf051)
Supplement: awaf051_Supplementary_Data [file awaf051_supplementary_data.zip]

Archive with 3 entries (3 files):
- brain-2024-01618-File010.pdf
- brain-2024-01618-File011.pdf
- brain-2024-01618-File012.pdf
